# Supplementary material for: The Effectiveness and Safety of Tai Chi on Knee Pain: A Systematic Review and Meta-Analysis
Source: Healthcare (Basel). 2025 Jul 6;13(13):1615. doi: 10.3390/healthcare13131615 (PMC12249842; doi:10.3390/healthcare13131615)
Supplement: Supplementary file 1 [file healthcare-13-01615-s001.zip]

Archive with 3 entries (3 files):
- Additional File 1. PRISMA checklist.pdf
- Additional File 2. Search terms used in each database.pdf
- Additional File 3. Details of active control interventions.pdf
